# Supplementary material for: Which Are the Most Determinant Psychological Factors in Olympic Shooting Performance? A Self-Perspective from Elite Shooters
Source: Int J Environ Res Public Health. 2021 Apr 27;18(9):4637. doi: 10.3390/ijerph18094637 (PMC8123879; doi:10.3390/ijerph18094637)
Supplement: Supplementary file 1 [file ijerph-18-04637-s001.zip]

Archive with 1 entries (1 files):
- ijerph-1169072-supplementary.pdf
